# Supplementary material for: Endoscopic Sinus Surgery in Frontal Sinus Inverted Papilloma: A Systematic Review
Source: J Pers Med. 2025 May 2;15(5):183. doi: 10.3390/jpm15050183 (PMC12113324; doi:10.3390/jpm15050183)
Supplement: Supplementary file 1 [file jpm-15-00183-s001.zip]

Archive with 1 entries (1 files):
- jpm-3560517-supplementary.pdf
